# Supplementary material for: Microfluidics-Based Fabrication of Cell-Laden Hydrogel Microfibers for Potential Applications in Tissue Engineering
Source: Molecules. 2019 Apr 25;24(8):1633. doi: 10.3390/molecules24081633 (PMC6515047; doi:10.3390/molecules24081633)
Supplement: Supplementary file 1 [file molecules-24-01633-s001.zip]

Archive with 4 entries (3 files):
- Supplementary Materials/Supplementary Materials-revised.docx
- Supplementary Materials/Video S1.mp4
- Supplementary Materials/
- Supplementary Materials-revised.docx
